# Supplementary material for: Cefiderocol Targeted Treatment for Multidrug-Resistant Gram-Negative Infections: An Observational Cohort Study
Source: Antibiotics (Basel). 2026 Apr 20;15(4):416. doi: 10.3390/antibiotics15040416 (PMC13113607; doi:10.3390/antibiotics15040416)
Supplement: Supplementary file 1 [file antibiotics-15-00416-s001.zip]

Archive with 1 entries (1 files):
- antibiotics-4246133-supplementary.pdf
